# Supplementary material for: Zeolitic Imidazolate Framework-8 Nanoparticles Exhibit More Severe Toxicity to the Embryo/Larvae of Zebrafish (Danio rerio) When Co-Exposed with Cetylpyridinium Chloride
Source: Antioxidants (Basel). 2022 May 11;11(5):945. doi: 10.3390/antiox11050945 (PMC9138101; doi:10.3390/antiox11050945)
Supplement: Supplementary file 1 [file antioxidants-11-00945-s001.zip]

Archive with 1 entries (1 files):
- antioxidants-1693462-supplementary.pdf
